# Supplementary material for: Differential Oxygenation in Tumor Microenvironment Modulates Macrophage and Cancer Cell Crosstalk: Novel Experimental Setting and Proof of Concept
Source: Front Oncol. 2019 Feb 6;9:43. doi: 10.3389/fonc.2019.00043 (PMC6373430; doi:10.3389/fonc.2019.00043)
Supplement: Supplementary file 2 [file Data_Sheet_1.ZIP]

Archive with 2 entries (2 files):
- lower_part.stl
- upper_part.stl
